# Supplementary material for: The Psychological Impact of Dealing with Death and the Risk of Dying Among Nurses Working in ICU and NICU: Specificities in Mediating and Moderating Variables
Source: Healthcare (Basel). 2025 Sep 10;13(18):2265. doi: 10.3390/healthcare13182265 (PMC12469550; doi:10.3390/healthcare13182265)
Supplement: Supplementary file 1 [file healthcare-13-02265-s001.zip]

Archive with 1 entries (1 files):
- healthcare-3760658-supplementary.pdf
